# Supplementary material for: Autoimmunity as a Candidate for the Etiopathogenesis of Meniere's Disease: Detection of Autoimmune Reactions and Diagnostic Biomarker Candidate
Source: PLoS One. 2014 Oct 17;9(10):e111039. doi: 10.1371/journal.pone.0111039 (PMC4201580; doi:10.1371/journal.pone.0111039)
Supplement: Table S1 — LC-MS/MS profiles of the 8 proteins that were found only in the 3 patients with Meniere's disease. Each sheet of Excel data presents the protein profile of each patient. (XLS) [file pone.0111039.s001.xls]

## Sheet: Patient 1
Ac	Description (Taxonomy)	Max Coverage	Max Protein Score	Peptide [Modification]	Peptide Score
gi|34536154	unnamed protein product [Homo sapiens] (Homo sapiens)	27.1	201	K.TFTCTAAYPESKTPLTATLSK.S [Carbamidomethyl (C)]	40.12
				K.TPLTATLSK.S	46.55
				-.MELGLYWVFLVAILEGVQCEVR.L [Oxidation (M)]	0.61
				R.EDDTAVYFCAR.D	4.16
				R.DASGVTFTWTPSSGK.S	20.32
				R.GFSPKDVLVR.W	52.36
				R.QEPSQGTTTFAVTSILR.V	7.8
				R.NFPPSQDASGDLYTTSSQLTLPATQCLAGK.S [Carbamidomethyl (C)]	26.71
				R.EKYLTWASR.Q	2.13
gi|56786126	AF1 non-allergic IgE heavy chain IGHV3-74 [Homo sapiens] (Homo sapiens)	56.3	126	K.SLYLLMSSLR.A [Oxidation (M)]	5.23
				-.QVQLLESGGGLVQPGGSLR.L	106.05
				K.SLYLLMSSLRAEDTAVYYCVR.D	6.62
				R.ISGDGMTTNYAESVK.G [Oxidation (M)]	3.33
				R.LSCVASGSTFDSYWMHWVR.Q [Carbamidomethyl (C)]	9.34
				R.ISGDGMTTNYAESVKGR.F	0.68
gi|1871491	IgM [Homo sapiens] (Homo sapiens)	39.7	111	-.EVQLLQSGGGLVQPGGSLR.L	110.03
				R.QAPGKGLEWISAITGSGDTTYYAGSAK.G	0.82
gi|886286	This CDS feature is included to show the translation of the corresponding V_region. Presently translation qualifiers on V_region features are illegal [Homo sapiens] (Homo sapiens)	19.3	105	K.GRLTISR.D	11.74
				-.QVQLLESGGGLVKPGGSLR.L	104.55
gi|21668608	immunoglobulin heavy chain VHDJ region [Homo sapiens] (Homo sapiens)	35.8	81	-.EVQLVESGGGLVKPGGSLR.L	77.07
				R.LSCAASGFTFNYYGMNWVRQAPGK.G	4.42
gi|33319532	Ig heavy chain variable region; VH3 family [Homo sapiens] (Homo sapiens)	29.5	78	R.WETGDGCSFDVWGQGTK.V	2.54
				-.EVQLVESGGGLVQPGGSLR.L	75.13
gi|33319348	Ig heavy chain variable region; VH3 family [Homo sapiens] (Homo sapiens)	15.8	62	R.LVESGGGVVQPGGSLR.L	1.88
				-.QVRLVESGGGVVQPGGSLR.L	60.07
gi|4323924	immunoglobulin kappa light chain variable region [Homo sapiens] (Homo sapiens)	29	49	R.ATLSCRASQSVSSK.L	2.12
				R.LLIYGASTR.A	30.32
				K.AGQAPRLLIYGASTR.A	16.91
gi|1621457	interferon regultory factor 7 [Homo sapiens] (Homo sapiens)	8.5	47	R.DNSGDPADPHK.V	5.5
				K.AWAVARGR.W	3.09
				K.VYALSRELCWR.E	16.31
				R.GPQLWAR.R	14.07
				R.GRWPPSSR.G	7.97

## Sheet: Patient 2
Ac	Description (Taxonomy)	Max Coverage	Max Protein Score	Peptide [Modification]	Peptide Score
gi|34536154	unnamed protein product [Homo sapiens] (Homo sapiens)	10	61	R.WLQGSQELPR.E	61.18
				-.MELGLYWVFLVAILEGVQCEVR.L [Carbamidomethyl (C); Oxidation (M)]	1.65
				R.DADVSGISVFWFFDLWGR.G	7.06
gi|56786126	AF1 non-allergic IgE heavy chain IGHV3-74 [Homo sapiens] (Homo sapiens)	22.2	113	-.QVQLLESGGGLVQPGGSLR.L	79.43
				R.AEDTAVYYCVR.D	27.95
gi|1871491	IgM [Homo sapiens] (Homo sapiens)	25.9	118	R.AEDTAVYYCVK.C [Carbamidomethyl (C)]	44.64
				-.EVQLLQSGGGLVQPGGSLR.L	86.77
gi|886286	This CDS feature is included to show the translation of the corresponding V_region. Presently translation qualifiers on V_region features are illegal [Homo sapiens] (Homo sapiens)	19.3	100	K.GLEWVGR.I	38.12
				-.QVQLLESGGGLVKPGGSLR.L	80.72
gi|21668608	immunoglobulin heavy chain VHDJ region [Homo sapiens] (Homo sapiens)	25	123	-.EVQLVESGGGLVKPGGSLR.L	80.24
				R.AEDTAIYYCAR.D [Carbamidomethyl (C)]	22.79
gi|33319532	Ig heavy chain variable region; VH3 family [Homo sapiens] (Homo sapiens)	31.1	94	R.LSCAASGFTLSSYNMNWVR.R [Carbamidomethyl (C); Oxidation (M)]	12.91
				-.EVQLVESGGGLVQPGGSLR.L	75.27
gi|33319348	Ig heavy chain variable region; VH3 family [Homo sapiens] (Homo sapiens)	15.8	56	-.QVRLVESGGGVVQPGGSLR.L	56.1
gi|4323924	immunoglobulin kappa light chain variable region [Homo sapiens] (Homo sapiens)	23	48	R.ATLSCRASQSVSSK.L	15.38
				R.LLIYGASTR.A	48.14
				R.ASQSVSSK.L	9.19
gi|1621457	interferon regultory factor 7 [Homo sapiens] (Homo sapiens)	5.4	61	-.MALAPER.A [Oxidation (M)]	9.12
				R.IFKAWAVAR.G	43.82
				K.VYALSRELCWR.E	4.66

## Sheet: Patient 3
Ac	Description (Taxonomy)	Max Coverage	Max Protein Score	Peptide [Modification]	Peptide Score
gi|34536154	unnamed protein product [Homo sapiens] (Homo sapiens)	26.3	387	R.WLQGSQELPR.E	44.29
				K.YLTWASR.Q	32.5
				K.SAVQGPPER.D	40.63
				K.SGNTFRPEVHLLPPPSEELALNELVTLTCLAR.G [Carbamidomethyl (C)]	85.97
				R.WLQGSQELPREK.Y	19.68
				R.DASGVTFTWTPSSGK.S	14.36
				R.GFSPKDVLVR.W	43.71
				R.QEPSQGTTTFAVTSILR.V	65.48
				R.VAAEDWK.K	35.79
				-.MELGLYWVFLVAILEGVQCEVR.L [Carbamidomethyl (C); Oxidation (M)]	4.39
gi|56786126	AF1 non-allergic IgE heavy chain IGHV3-74 [Homo sapiens] (Homo sapiens)	27.4	133	-.QVQLLESGGGLVQPGGSLR.L	85.95
				R.AEDTAVYYCVR.D [Carbamidomethyl (C)]	14.11
				K.GRFTISR.D	32.62
gi|1871491	IgM [Homo sapiens] (Homo sapiens)	41.4	180	R.AEDTAVYYCVK.C [Carbamidomethyl (C)]	34.32
				K.NTVYLQMNSLR.A [Oxidation (M)]	22.71
				K.GRFTISR.D	32.62
				-.EVQLLQSGGGLVQPGGSLR.L	89.96
gi|886286	This CDS feature is included to show the translation of the corresponding V_region. Presently translation qualifiers on V_region features are illegal [Homo sapiens] (Homo sapiens)	32.6	102	K.TDGGTTDYAAPVK.G	5.22
				-.QVQLLESGGGLVKPGGSLR.L	87.96
				R.QAPGKGLEWVGR.I	10.68
gi|21668608	immunoglobulin heavy chain VHDJ region [Homo sapiens] (Homo sapiens)	34.2	69	-.EVQLVESGGGLVKPGGSLR.L	67.41
				K.NSLFLEMNSLRAEDTAIYYCAR.D [Oxidation (M)]	1.18
gi|33319532	Ig heavy chain variable region; VH3 family [Homo sapiens] (Homo sapiens)	52.5	117	R.LSCAASGFTLSSYNMNWVR.R	4.36
				R.FTISRDNAK.N	44.66
				R.WETGDGCSFDVWGQGTK.V	1.25
				-.EVQLVESGGGLVQPGGSLR.L	66.74
gi|33319348	Ig heavy chain variable region; VH3 family [Homo sapiens] (Homo sapiens)	21.7	112	-.QVRLVESGGGVVQPGGSLR.L	79.88
				K.GRFTISR.D	32.62
gi|4323924	immunoglobulin kappa light chain variable region [Homo sapiens] (Homo sapiens)	29	44	R.ATLSCRASQSVSSK.L	5.82
				K.AGQAPRLLIYGASTR.A	38.36
gi|1621457	interferon regultory factor 7 [Homo sapiens] (Homo sapiens)	9.3	64	K.CKVYWEVGGPPGSASPSTPACLLPR.N [Carbamidomethyl (C)]	5.08
				-.MALAPER.A [Oxidation (M)]	10.61
				K.VVGHPSCTFLYGPPDPAVR.A	5.46
				R.IFKAWAVAR.G	53.59
				K.DLSEADARIFK.A	2.39
				-.MALAPERAAPR.V	2.71
				R.VPWKHFAR.K	5.07
